# Supplementary material for: Drivers of Spatial Expansions of Vampire Bat Rabies in Colombia
Source: Viruses. 2022 Oct 22;14(11):2318. doi: 10.3390/v14112318 (PMC9697077; doi:10.3390/v14112318)
Supplement: Supplementary file 1 [file viruses-14-02318-s001.zip]

Archive with 1 entries (1 files):
- viruses-1954616-supplementary.pdf
